# Supplementary material for: Preliminary Review of the Diploid Taxa in Hieracium s.s
Source: Plants (Basel). 2025 Mar 29;14(7):1057. doi: 10.3390/plants14071057 (PMC11991471; doi:10.3390/plants14071057)
Supplement: Supplementary file 1 [file plants-14-01057-s001.zip]

Archive with 2 entries (2 files):
- Supplementary File S1 (diploid Hieracium dataset) final.pdf
- supplementary S1 (dataset diploid Hieracium) final version-done.xlsx
