# Supplementary material for: Preliminary Review of the Diploid Taxa in Hieracium s.s
Source: Plants (Basel). 2025 Mar 29;14(7):1057. doi: 10.3390/plants14071057 (PMC11991471; doi:10.3390/plants14071057)
Supplement: Supplementary file 1 [file plants-14-01057-s001.zip › supplementary S1 (dataset diploid Hieracium) final version-done.xlsx]

## Sheet: Sheet1
Species	Country	Locality	Latitude	Longitude	Reference		Notes
Hieracium alpinum L.	Ukraine	Mt. Dragobrat	48.2324	24.2318	[54]	2n=2x=18	var. alpinum
Hieracium alpinum L.	Ukraine	Mt. Stih	48.2514	24.2235	[54]	2n=2x=18	var. alpinum
Hieracium alpinum L.	Ukraine	Mt. Hoverla	48.161	24.5001	[54]	2n=2x=18	var. alpinum
Hieracium alpinum L.	Ukraine	Khrebet Breskul mountain range	48.1494	24.5026	[54]	2n=2x=18	var. alpinum
Hieracium alpinum L.	Ukraine	Mt. Pozhizhevska	48.1457	24.5216	[54]	2n=2x=18	var. alpinum
Hieracium alpinum L.	Ukraine	Mt. Turkul	48.1243	24.5301	[54]	2n=2x=18	var. alpinum
Hieracium alpinum L.	Ukraine	Mt. Dragobrat	48.2323	24.2318	[54]	2n=2x=18	var. subglabrum
Hieracium alpinum L.	Ukraine	Mt. Dragobrat	48.2323	24.2318	[54]	2n=2x=18	subsp. augusti-bayeri
Hieracium alpinum L.	Ukraine	Mt. Ungaryas'ka	48.2846	24.1123	[70]	2n=2x=18
Hieracium alpinum L.	Ukraine	Mt. Tatul	48.2752	24.1998	[70]	2n=2x=18
Hieracium alpinum L.	Ukraine	Mt. Ungaryas'ka	48.3	24.1	[28]	2n=2x=18
Hieracium alpinum L.	Ukraine	Mt. Stih and Mt. Blyznytsya	48.2333	24.2333	[28]	2n=2x=18
Hieracium alpinum L.	Ukraine	Mt. Tatul	48.274	24.2	[28]	2n=2x=18
Hieracium alpinum L.	Romania	Mr. Barlea-Mt. Semele Mari	45.3333	22.3667	[28]	2n=2x=18
Hieracium alpinum L.	Romania	Retezat Mts.	45.3565	22.843	[71]	2n=2x=18
Hieracium alpinum L.	Romania	Șaua Ciurila	45.4045	22.8656	[71]	2n=2x=18
Hieracium alpinum L.	Romania	Valea Pietrele	45.4046	22.8856	[71]	2n=2x=18
Hieracium alpinum L.	Romania	Rodnei Mts., Pietrosul	47.6009	24.6333	[71]	2n=2x=18
Hieracium alpinum L.	Romania	Bistrița Mts., La Toacă	47.1103	25.8447	[71]	2n=2x=18
Hieracium alpinum L.	Romania	Bistrița Mountains	47.1236	26.6747	[71]	2n=2x=18
Hieracium alpinum L.	Ukraine	Mt. Hoverla-Mt. Breskul	48.1529	24.5041	[12]	2n=2x=18
Hieracium alpinum L.	Ukraine	Mt. Pozhyzhevsʹka	48.1468	24.5214	[12]	2n=2x=18
Hieracium alpinum L.	Romania	Mt. Retezat	45.3718	22.9043	[50]	2n=2x=18
Hieracium alpinum L.	Romania	Mt. Coștila	45.4285	25.4849	[50]	2n=2x=18
Hieracium alpinum L.	Ukraine	Mt. Pip Ivan Chornohirs´kyi	48.0458	24.6292	[37]	2n=2x=18
Hieracium alpinum L.	Romania	Munții Bucegi	45.3982	25.4938	[30]	2n=2x=18	flow cytometry analysis
Hieracium alpinum L.	Romania	Nedea? (Vârful Nedeia, Munții Căpățânii!)	45.3273	23.8467	[30]	2n=2x=18	flow cytometry analysis
Hieracium alpinum L.	Ukraine	Mt. Pikuï (Skhidni Beskidi Mts)	48.8311	22.9959	[30]	2n=2x=18
Hieracium bracteolatum Sm.	Greece	Taso (Θάσος), (Mt. Toumpa (Τούμπα)?	40.7199	24.6666	[51]	2n=2x=18
Hieracium bracteolatum Sm.	Greece	Mt. Xeroboúni (Oros Xerokampia)	36.3732	22.9267	[51]	2n=2x=18
Hieracium bracteolatum Sm.	Greece	Mt. Xeroboúni (Oros Xerokampia)	38.5906	23.9165	[58]	2n=2x=18
Hieracium cerinthoides L.	France	Col de l'Escalette (Pic de l'Escalette?)	42.9255	0.75168	[75]	2n=2x=18
Hieracium dollineri Sch.Bip. ex Neilr.	Germania	Isarbrücke	47.6828	11.5715	[78]	2n=2x=18	subsp. dollineri
Hieracium dollineri Sch.Bip. ex Neilr.	Germania	Menterschwaige	47.0805	11.5519	[78]	2n=2x=18	subsp. dollineri
Hieracium dollineri Sch.Bip. ex Neilr.	Germania	Großhesseloher (Brücke?)	48.0759	11.5408	[78]	2n=2x=18	subsp. dollineri
Hieracium dollineri Sch.Bip. ex Neilr.	Germania	Großhesselohe-Deisenhofen (bahndamm)	48.0536	11.5671	[78]	2n=2x=18	subsp. dollineri
Hieracium dollineri Sch.Bip. ex Neilr.	Germania	Römerschanze	48.0231	11.501	[78]	2n=2x=18	subsp. dollineri
Hieracium dollineri Sch.Bip. ex Neilr.	Germania	Kloster Schäftlarn	47.9647	11.4689	[78]	2n=2x=18	subsp. dollineri
Hieracium dollineri Sch.Bip. ex Neilr.	Germania	Wallgau	47.5165	11.2697	[78]	2n=2x=18	subsp. dollineri
Hieracium dollineri Sch.Bip. ex Neilr.	Germania	Mittenwald-Krün (Isar)	47.4762	11.2766	[78]	2n=2x=18	subsp. dollineri
Hieracium dollineri Sch.Bip. ex Neilr.	Germania	Isarschotter (ISAR-Schotter?)	47.3805	11.2827	[78]	2n=2x=18	subsp. dollineri
Hieracium dollineri Sch.Bip. ex Neilr.	Germania	Scharnitz 2 km N (Brünnsteinhütte?)	47.4038	11.2627	[78]	2n=2x=18	subsp. dollineri
Hieracium dollineri Sch.Bip. ex Neilr.	Germania	Wolfratshausen	47.9246	11.4372	[78]	2n=2x=18	subsp. dollineri
Hieracium dollineri Sch.Bip. ex Neilr.	Germania	Loisachtal Bahnhof (Loisach?)	47.6682	11.2278	[78]	2n=2x=18	subsp. dollineri
Hieracium elisaeanum Arv.-Touv. ex Willk.	Spain	-	-	-	[140]	2n=2x=18	no info (Merxmüller ined. In: D.M. Moore 1982)
Hieracium eriophorum St.-Amans	France	Plage Labenne Océan	43.6018	-1.47254	[18]	2n=2x=18
Hieracium eriophorum St.-Amans	France	Plage des Estagnots	43.6882	-1.44046	[18]	2n=2x=18
Hieracium eriophorum St.-Amans	France	(Plage Des Sablères) Plage de Vieux-Boucau	43.7946	-1.41252	[18]	2n=2x=18
Hieracium eriophorum St.-Amans	France	Seignosse (Plage des Casernes?)	43.7252	-1.4323	[43]	2n=2x=18
Hieracium eriophorum St.-Amans	France	Plage Labenne Océan	43.6047	-1.45555	[37]	2n=2x=18
Hieracium eriophorum St.-Amans	France	(Plage Des Sablères) Plage de Vieux-Boucau	43.7964	-1.4075	[37]	2n=2x=18
Hieracium gouanii Arv.-Touv	Spain	Ripoll-Ribes de Fresser (Rio bove?)	42.2548	2.16361	[18]	2n=2x=18	Syn. H. cordifolium subsp. gouanii
Hieracium gouanii Arv.-Touv	Spain	Ripoll-Ribes de Fresser	42.2575	2.16722	[37]	2n=2x=18	Syn. H. cordifolium subsp. gouanii
Hieracium gouanii Arv.-Touv	Spain	Santa Fe del Montseny-Viladrau (Mas el Noguer?)	41.8196	2.40901	[43]	2n=2x=18	sub. H. hispanicum Arv.-Touv. (Syn. H. cordatum subsp. hispanicum) considered in H. gouanii! (occasional hybrid gouanii x legrandianum)
Hieracium gymnocephalum Griseb. ex Pant.	Montenegro	Mt. Maja Rosave	42.4793	19.836	[83]	2n=2x=18
Hieracium gymnocephalum Griseb. ex Pant.	Albania	Mt. Jezercës (21 km NW of Bajram Curri)	42.4294	19.8397	[37]	2n=2x=18
Hieracium grofae Woł.	Ukraine	Berlebashka (Берлебашка)	47.9606	24.3035	[39]	2n=2x=18	included in H. alpinum
Hieracium intybaceum All.	Italy	Passo del Tonale, Laghetto Alveo	46.2368	10.5962	[18]	2n=2x=18
Hieracium intybaceum All.	Austria	Arlbergpass	47.1305	10.2103	[23]	2n=2x=18
Hieracium intybaceum All.	Switzerland	Oberalppass (PP Oberalp)	46.6544	8.67704	[23]	2n=2x=18
Hieracium intybaceum All.	Switzerland	Furkapass	46.5732	8.39306	[23]	2n=2x=18
Hieracium intybaceum All.	France	Cormet de Roselend (Gouille du Cormet)	45.6884	6.69619	[23]	2n=2x=18
Hieracium intybaceum All.	France	Col du Petit Saint-Bernard	45.6581	6.86396	[23]	2n=2x=18
Hieracium intybaceum All.	Italy	Mt. Monticello (Passo del Tonale)	46.245	10.6092	[37]	2n=2x=18
Hieracium intybaceum All.	Italy	Alpi Oróbie	46.0103	9.99	[37]	2n=2x=18
Hieracium intybaceum All.	Austria	Mt. Gaisberg (Ötztaler Alpen)	46.8583	11.025	[37]	2n=2x=18
Hieracium intybaceum All.	Austria	Mt. Leßhöhe	47.2339	13.7332	[87]	2n=2x=18
Hieracium intybaceum All.	Austria	Sankt Margarethen im Burgenland	47.805	16.6327	[88]	2n=2x=18
Hieracium intybaceum All.	Austria	Schoberpass	47.4501	14.6667	[88]	2n=2x=18
Hieracium intybaceum All.	Austria	Millstatter alpen (Obermillstätter Almkreuz?)	46.8322	13.6269	[88]	2n=2x=18
Hieracium intybaceum All.	Austria	Obergurgl	46.893	11.0357	[88]	2n=2x=18
Hieracium intybaceum All.	Switzerland/Italy	Col du Stelvio (Passo dello Stelvio)	46.5295	10.453	[88]	2n=2x=18
Hieracium intybaceum All.	Switzerland	Vals	46.6162	10.1988	[88]	2n=2x=18
Hieracium intybaceum All.	Switzerland	Grimselpass (Passo del Grimsel)	46.5613	8.33737	[88]	2n=2x=18
Hieracium intybaceum All.	Italy	Alpe Devero	46.3113	8.25978	[88]	2n=2x=18
Hieracium intybaceum All.	Italy	Chaz Dura, La Thuile	45.6925	6.92116	[88]	2n=2x=18
Hieracium intybaceum All.	Austria	Salzburg	47.0814	12.4922	[86]	2n=2x=18	4 plants	Cytometry
Hieracium intybaceum All.	Austria	Steiermark	47.0814	14.577	[86]	2n=2x=18	3 plants	Cytometry
Hieracium intybaceum All.	Austria	Salzburg	47.2589	12.1054	[86]	2n=2x=18	3 plants	Cytometry
Hieracium intybaceum All.	Italy	Südtirol	46.8377	11.321	[86]	2n=2x=18	3 plants	Cytometry
Hieracium intybaceum All.	Italy	Südtirol	46.6815	11.7124	[86]	2n=2x=18	3 plants	Cytometry
Hieracium intybaceum All.	Austria	Steiermark	46.9143	13.8548	[86]	2n=2x=18	3 plants	Cytometry
Hieracium intybaceum All.	Italy	Lombardy	46.5424	10.4229	[86]	2n=2x=18	3 plants	Cytometry
Hieracium intybaceum All.	Austria	Kärnten	46.6936	13.9212	[86]	2n=2x=18	5 plants	Cytometry
Hieracium intybaceum All.	Italy	Lombardy	46.5328	10.4772	[86]	2n=2x=18	4 plants	Cytometry
Hieracium intybaceum All.	Austria	Kärnten	46.9049	13.339	[86]	2n=2x=18	4 plants	Cytometry
Hieracium intybaceum All.	Switzerland	Ticino	46.4787	8.58911	[86]	2n=2x=18	4 plants	Cytometry
Hieracium intybaceum All.	Austria	Kärnten	46.5967	13.1184	[86]	2n=2x=18	4 plants	Cytometry
Hieracium intybaceum All.	Switzerland	Ticino	46.5364	8.56783	[86]	2n=2x=18	5 plants	Cytometry
Hieracium intybaceum All.	Austria	Kärnten	46.6318	12.9355	[86]	2n=2x=18	5 plants	Cytometry
Hieracium intybaceum All.	Austria	Ost-tirol	46.8808	12.7762	[86]	2n=2x=18	5 plants	Cytometry
Hieracium intybaceum All.	Switzerland	Uri	46.6564	8.64261	[86]	2n=2x=18	4 plants	Cytometry
Hieracium intybaceum All.	Italy	Trento	46.89	12.1966	[86]	2n=2x=18	6 plants	Cytometry
Hieracium intybaceum All.	Switzerland	Uri	46.5727	8.39544	[86]	2n=2x=18	2 plants	Cytometry
Hieracium intybaceum All.	Italy	Trento	46.8185	11.4346	[86]	2n=2x=18	5 plants	Cytometry
Hieracium intybaceum All.	Switzerland	Valais	46.3747	7.97711	[86]	2n=2x=18	4 plants	Cytometry
Hieracium intybaceum All.	Italy	Trento	46.7328	10.8157	[86]	2n=2x=18	5 plants	Cytometry
Hieracium intybaceum All.	Italy	Trento	46.8854	11.1185	[86]	2n=2x=18	5 plants	Cytometry
Hieracium intybaceum All.	Austria	Tirol	46.9267	10.1769	[86]	2n=2x=18	4 plants	Cytometry
Hieracium intybaceum All.	Austria	Tirol	46.8785	10.9322	[86]	2n=2x=18	3 plants	Cytometry
Hieracium intybaceum All.	Austria	Tirol	47.0198	12.6944	[86]	2n=2x=18	5 plants	Cytometry
Hieracium intybaceum All.	Austria	Tirol	46.9983	12.5983	[86]	2n=2x=18	6 plants	Cytometry
Hieracium intybaceum All.	Austria	Tirol	47.1561	11.5634	[86]	2n=2x=18	5 plants	Cytometry
Hieracium intybaceum All.	Italy	Valle d'Aosta	45.6801	6.88533	[86]	2n=2x=18	6 plants	Cytometry
Hieracium intybaceum All.	Austria	Tirol	46.8605	11.0243	[86]	2n=2x=18	4 plants	Cytometry
Hieracium intybaceum All.	France	Savoy	45.6628	6.87047	[86]	2n=2x=18	5 plants	Cytometry
Hieracium intybaceum All.	Austria	Tirol	46.4702	11.0243	[86]	2n=2x=18	4 plants	Cytometry
Hieracium intybaceum All.	France	Savoy	45.6855	6.69613	[86]	2n=2x=18	4 plants	Cytometry
Hieracium intybaceum All.	Switzerland	Graubünden	46.4702	9.75747	[86]	2n=2x=18	5 plants	Cytometry
Hieracium intybaceum All.	Switzerland	Graubünden	46.7444	9.98238	[86]	2n=2x=18	4 plants	Cytometry
Hieracium intybaceum All.	France	Isére	45.3877	6.1354	[86]	2n=2x=18	5 plants	Cytometry
Hieracium intybaceum All.	France	Savoie	45.2893	6.58873	[86]	2n=2x=18	2 plants	Cytometry
Hieracium intybaceum All.	Austria	Tirol	47.1313	10.21	[86]	2n=2x=18		Cytometry
Hieracium intybaceum All.	France	Haute-Savoie	45.9493	6.85063	[86]	2n=2x=18		Cytometry
Hieracium jaubertianum Timb.-Lagr. & Loret	France	Languedoc* (Croix de Pelisse?)	43.6535	3.67794	[90]	2n=2x=18	Syn. H. glaucinum Jord. subsp. jaubertianum (Timb.-Lagr. & Loret)O.Bolòs & Vigo
Hieracium kittaniae Vladimir.	Bulgaria	Trigrad gorge	41.6151	24.3797	[18]	2n=2x=18
Hieracium kittaniae Vladimir.	Bulgaria	Devil's Throat Cave (Пещера Дяволското гърло)	41.6153	24.3796	[37]	2n=2x=18
Hieracium kittaniae Vladimir.	Bulgaria	Devil's Throat Cave (Пещера Дяволското гърло)	41.6153	24.3796	[45]	2n=2x=18
Hieracium kittaniae Vladimir.	Bulgaria	Yagodinska Cave	41.6287	24.3296	[45]	2n=2x=18
Hieracium korshinskyi Zahn	-	-	-	-	[143]	2n=2x=18	species not included (outside europe), little info
Hieracium x krasani Woł.	Ukraine	Mt. Hoverla	48.1432	24.4824	[12]	2n=2x=18	H. transylvanicum x H. alpinum included in H. alpinum
Hieracium x krasani Woł.	Romania	Rodnei Mts., Pietrosul	47.6513	24.6498	[12]	2n=2x=18	H. transylvanicum x H. alpinum included in H. alpinum
Hieracium laniferum Cav.	Spain	Barranc de Regatxol	40.7246	0.31082	[47]	2n=2x=18
Hieracium laniferum Cav.	Spain	Barranc de El Salt	40.7109	0.20185	[47]	2n=2x=18
Hieracium laniferum Cav.	Spain	Barranc de La Fou	40.7249	0.24395	[47]	2n=2x=18
Hieracium laniferum Cav.	Spain	Ulldecona dam	40.673	0.23111	[47]	2n=2x=18
Hieracium laniferum Cav.	Spain	Panta d'ulldecona, Sénia (SW Tortosa)	40.6691	0.24865	[43]	2n=2x=18	glabrous form + hairy-woolly on both leaf sides [Kahle form + form mit beidseitig wollig behaarten blattern]
Hieracium lawsonii Vill. s.l.	Spain	Organyà (Pont penjant c.)	42.2114	1.3338	[93]	2n=2x=18	sub H. flocciferum Arv.-Touv. (see Hieracium flocculiferum Zahn subsp. subflocciferum Zahn)
Hieracium lawsonii Vill. s.l.	Spain	Santuario de Nuestra Seniora del Monte (Santuari de la Mare de Déu del Mont?)	42.2593	2.70714	[93]	2n=2x=18	sub H. rupicaprinum Arv.-Touv. & Gaut.*! Hieracium vellereum Scheele ex Willk. subsp. rupicaprinum (Arv.-Touv. & Gaut.) Mateo, Egido & Gómiz ?
Hieracium lawsonii Vill. s.l.	Spain	Santuario de Nuestra Seniora del Monte (Santuari de la Mare de Déu del Mont?)	42.2593	2.70714	[93]	2n=2x=18	sub H. cordifolium subsp. neocerinthe = H. neocerinthe Fr.!
Hieracium lawsonii Vill. s.l.	Spain	Castellar de n'Hug (34 km Ripoll-Puigcerdà)	42.2957	2.02928	[93]	2n=2x=18	sub H. cordifolium subsp. neocerinthe = H. neocerinthe Fr.!
Hieracium lawsonii Vill. s.l.	Spain	Ermita de Queralt, Berga	42.1102	1.82688	[47]	2n=2x=18	sub. H. cordifolium Lapeyr.
Hieracium lawsonii Vill. s.l.	Andorra	Torrent dels Llimois Valley, Bissisarri	42.4917	1.44622	[18]	2n=2x=18	sub. H. cordifolium Lapeyr.
Hieracium lawsonii Vill. s.l.	Andorra	Torrent dels Llimois Valley, Bissisarri	42.4925	1.44555	[37]	2n=2x=18	see Chrtek et al. 2007 (same counts)
Hieracium legrandianum Arv.-Touv.	Spain	Coll de Josa	42.2504	1.65059	[47]	2n=2x=18	sub H. amplexicaule L. icluded in H. legrandianum
Hieracium lucidum Guss.	Italy	Mt. Gallo	38.2167	13.3167	[43]	2n=2x=18
Hieracium lucidum Guss.	Italy	Mt. Cofano	38.1066	12.669	[43]	2n=2x=18	H. lucidum subsp. cophanense (sub H. cophanenese Lojac.)
Hieracium lucidum Guss.	Italy	Mt. Gallo	38.2167	13.3167	[98]	2n=2x=18
Hieracium lucidum Guss.	Italy	Mt. Cofano	38.1066	12.669	[99]	2n=2x=18	H. lucidum subsp. cophanense (sub H. cophanenese Lojac.)
Hieracium lucidum Guss.	Italy	Mt. Passo del Lupo	38.1216	12.758	[99]	2n=2x=18	H. lucidum subsp. cophanense (sub H. cophanenese Lojac.)
Hieracium lucidum Guss.	Italy	Mt. Gallo	38.2167	13.3167	[99]	2n=2x=18
Hieracium lucidum Guss.	Italy	Mt. Passo del Lupo	38.1216	12.758	[100]	2n=2x=18	H. lucidum subsp. cophanense (sub H. cophanenese Lojac.)
Hieracium lucidum Guss.	Italy	Mt. Gallo	38.2086	13.2908	[23]	2n=2x=18
Hieracium lucidum Guss.	Italy	Mt. Passo del Lupo	38.1216	12.758	[23]	2n=2x=18	H. lucidum subsp. cophanense (sub H. cophanenese Lojac.)
Hieracium naegelianum Pančić	Macedonia	Mt. Ljuboten	42.2067	21.1194	[83]	2n=2x=18	syn H. renatae
Hieracium naegelianum Pančić	Macedonia	Mt. Sila Vort-Mt. Nistrovski Korab	41.7848	20.6106	[83]	2n=2x=18	syn H. renatae
Hieracium naegelianum Pančić	Macedonia	Mt. Ljuboten	42.2067	21.1194	[83]	2n=2x=18	! subsp. ljubotenicum Behr & Zahn
Hieracium narymense Schischk. & Serg.	-	-	-	-	[144]	2n=2x=18	Hieracium laevigatum Willd. ssp. narymense (Schischk. & Serg.)?
Hieracium neocerinthe Fr.	Spain	Santuario de Nuestra Seniora del Monte (Santuari de la Mare de Déu del Mont?)	42.2593	2.70714	[93]	2n=2x=18	H. cordifolium subsp. neocerinthe = H. neocerinthe Fr.!
Hieracium neocerinthe Fr.	Spain	Castellar de n'Hug (34 km Ripoll-Puigcerdà)	42.2957	2.02928	[93]	2n=2x=18	H. cordifolium subsp. neocerinthe = H. neocerinthe Fr.!
Hieracium neocerinthe Fr.	Spain	Ermita de Queralt, Berga	42.1102	1.82688	[47]	2n=2x=18	sub. H. cordifolium Lapeyr.
Hieracium neocerinthe Fr.	Andorra	Torrent dels Llimois Valley, Bissisarri	42.4917	1.44622	[18]	2n=2x=18	sub. H. cordifolium Lapeyr.
Hieracium neocerinthe Fr.	Andorra	Torrent dels Llimois Valley, Bissisarri	42.4925	1.44555	[37]	2n=2x=18
Hieracium petrovae Vladimir. & Szeląg	Bulgaria	Buynovo gorge	41.635	24.335	[46]	2n=2x=18
Hieracium petrovae Vladimir. & Szeląg	Bulgaria	Zabrdo	41.7821	24.5957	[46]	2n=2x=18
Hieracium petrovae Vladimir. & Szeląg	Bulgaria	Trigrad Gorge	41.6151	24.3795	[46]	2n=2x=18	locus calssicus
Hieracium petrovae Vladimir. & Szeląg	Bulgaria	Trigrad gorge	41.6151	24.3797	[18]	2n=2x=18	locus calssicus
Hieracium petrovae Vladimir. & Szeląg	Bulgaria	Trigrad gorge	41.6653	24.3639	[37]	2n=2x=18	locus calssicus
Hieracium petrovae Vladimir. & Szeląg	Bulgaria	Rhodopes Mts. *	41.6029	24.5726	[104]	2n=2x=18	sub. H. pannosum group *H. petrovae! (only diploid species in sect. Pannosa)
Hieracium plumulosum A. Kern.	Montenegro	Sinjajevina Mts.	43.1282	19.3311	[48]	2n=2x=18	! Syn. H. waldsteinii subsp. plumulosum
Hieracium plumulosum A. Kern.	Montenegro	Mrtvica canyon	42.753	19.3109	[18]	2n=2x=18	! Syn. H. waldsteinii subsp. plumulosum
Hieracium plumulosum A. Kern.	Montenegro	Mrtvica canyon	42.4778	19.8164	[37]	2n=2x=18	?
Hieracium waldsteinii Tausch	Montenegro	Mojkovac 20 km NWW	43.0143	19.4078	[93]	2n=2x=18 (distinct from H. plumulosum!?)	! subsp. suborieni Zahn
Hieracium pojoritense Woł.	Romania	Pojorâta	47.534	25.495	[23]	2n=2x=18
Hieracium pojoritense Woł.	Romania	Adam și Eva hills	47.5213	25.4791	[107]	2n=2x=18	!
Hieracium pojoritense Woł.	Romania	Slatioara forest, Cheile Latoace (Codrii seculari Slatioara)	47.4443	25.6358	[107]	2n=2x=18	!
Hieracium pojoritense Woł.	Romania	Pietrele Arse, Valea Caselor (Pârtia Bucovina?)	47.5076	25.6243	[107]	2n=2x=18	!
Hieracium pojoritense Woł.	Romania	Bicaz Gorges (Cheile Bicazului)	46.8118	25.8225	[107]	2n=2x=18	!
Hieracium pojoritense Woł.	Romania	Tulgheș (Mt. Piatra Runcului)?	46.9513	25.767	[28]	2n=2x=18	generic locality
Hieracium porrifolium L.	Austria	Karawanken Mts.	46.452	14.5724	[37]	2n=2x=18
Hieracium porrifolium L.	Austria	Karawanken Mts.	46.46	14.5014	[37]	2n=2x=18
Hieracium porrifolium L.	Slovenia	Julijske Alpe Mts.	46.2756	13.56	[37]	2n=2x=18
Hieracium porrifolium L.	Italy	Villini dell'Alpe-Pianizza di Sopra (Passo Mendola?)	46.4177	11.2104	[18]	2n=2x=18
Hieracium porrifolium L.	Austria	Eisenkappel-Vellach-Bad Vellach	46.4563	14.5808	[18]	2n=2x=18
Hieracium porrifolium L.	Slovenia	Trnovo ob Soci/Ternova d'Isonzo (Slap Treska?)	46.278	13.5556	[18]	2n=2x=18
Hieracium porrifolium L.	Slovenia	Mt. Goličica [abstieg nach Mihov Dom 1600-2000 m]	46.4334	13.7696	[78]	2n=2x=18	erroneous coordinates in the article..
Hieracium porrifolium L.	Italy	Cison di Valmarino	45.9578	12.2555	[109]	2n=2x=18	!
Hieracium porrifolium L.	Slovenia	Podljubelj	46.4255	14.2694	[23]	2n=2x=18
Hieracium porrifolium L.	Slovenia	Julijske Alpe Mts. (Julian Alps) generico..	46.3572	13.7462	[108]	2n=2x=18	much generic location
Hieracium prenanthoides Vill.	Italy	Claviere	44.9464	6.7692	[23]	2n=2x=18
Hieracium prenanthoides Vill.	France	Ailefroide	44.905	6.4414	[23]	2n=2x=18
Hieracium prenanthoides Vill.	France	Fortresse Marie Thérèse	45.2088	6.7363	[23]	2n=2x=18
Hieracium prenanthoides Vill.	France	La Grave	45.0436	6.30583	[37]	2n=2x=18
Hieracium prenanthoides Vill.	France	Montegenèvre	44.9256	6.69694	[37]	2n=2x=18
Hieracium prenanthoides Vill.	France	Ceillac	44.6606	6.7821	[112]	2n=2x=18
Hieracium pseudocorymbosum Gremli	Germany	Ostufer des Witznauer Beckens (Witznau-Stausee)	47.689	8.25199	[79]	2n=2x=18	subsp. petryanum Zahn
Hieracium racemosum Waldst. & Kit.	Austria	Hall, Tirol (700 m)	47.2716	11.5151	[79]	2n=2x=18	subsp. leiopsis Murr & Zahn see H. leiobium J.-M.Tison (syn. H. leiopsis (Murr & Zahn) Prain)?
Hieracium racemosum Waldst. & Kit.	Italy	M.te Amiata	42.8833	11.6167	[61]	2n=2x=18
Hieracium racemosum Waldst. & Kit.	-	-	-	-	[43]	2n=2x=18	cultivated
Hieracium recoderi de Retz	Spain	Santuari de Queralt, Berga	42.1077	1.8294	[37]	2n=2x=18	locus classicus
Hieracium recoderi de Retz	Spain	Santuari de Queralt, Berga	42.1077	1.8294	[18]	2n=2x=18	! locus classicus
Hieracium renatae Szeląg	Macedonia	Mt. Solunska Glava (NW slope)	41.7085	21.4086	[49]	2n=2x=18	! locus classicus
Hieracium renatae Szeląg	Macedonia	Gorno Begovo Plateau	41.7274	21.4056	[49]	2n=2x=18	! locus classicus
Hieracium renatae Szeląg	Macedonia	Mt. Solunska Glava above the Nezilovska Stena cliff	41.7145	21.4124	[49]	2n=2x=18	! locus classicus
Hieracium renatae Szeląg	Macedonia	Mt. Solunska Glava-Mt. Przal	41.7186	21.4172	[49]	2n=2x=18	! locus classicus
Hieracium renatae Szeląg	Macedonia	Mt. Solunska Glava-Grob pass	41.6912	21.4078	[49]	2n=2x=18	! locus classicus
Hieracium renatae Szeląg	Macedonia	Mt. Solunska Glava	41.7044	21.4052	[83]	2n=2x=18	locus classicus
Hieracium renatae Szeląg	Macedonia	Gorno Begovo Plateau	41.7332	21,41,611	[83]	2n=2x=18	locus classicus
Hieracium renatae Szeląg	Macedonia	Mt. Solunska Glava-Grob pass (2250)	41.7261	21.3987	[83]	2n=2x=18	locus classicus
Hieracium renatae Szeląg	Macedonia	Mt. Solunska Glava-Mt. Przal (2370 m)	41.6867	21.3778	[83]	2n=2x=18	locus classicus
Hieracium renatae Szeląg	Macedonia	Mt. Solunska Glava (2520 m)	41.7031	21.4042	[83]	2n=2x=18	locus classicus
Hieracium sparsum Friv.	Bulgaria	Sestrimo (Сестримо) - Belmeken Dam 1500 m	42.1987	23.8501	[51]	2n=2x=18
Hieracium sparsum Friv.	Bulgaria	Maljovica	46.1603	23.3819	[23]	2n=2x=18
Hieracium sparsum Friv.	Macedonia	Mt. Redir	41	21.7744	[83]	2n=2x=18
Hieracium sparsum Friv.	Bulgaria	Mt. Vitoša	42.5686	23.2989	[37]	2n=2x=18
Hieracium sparsum Friv.	Bulgaria	Pirin Mts. (Bezbozko (Bezbog) lake)	41.7383	23.5253	[37]	2n=2x=18
Hieracium sparsum Friv.	Serbia	Mt. Besna Kobila	42.5307	22.2344	[48]	2n=2x=18
Hieracium sparsum Friv.	Bulgaria	Mt. Mali Ruen (Връх Мали Руен)	42.1651	22.528	[115]	2n=2x=18
Hieracium sparsum Friv.	Bulgaria	Demyanitsa (Demyanitsa Hut)	41.7443	23.4672	[115]	2n=2x=18
Hieracium sparsum Friv.	Bulgaria	Mt. Vihren	41.7608	23.4094	[115]	2n=2x=18
Hieracium sparsum Friv.	Bulgaria	Mt. Rila	42.1338	23.5496	[105]	2n=2x=18
Hieracium sparsum Friv.	-	-	-	-	[114]	2n=2x=18	on plant of unknown origin
Hieracium sparsum Friv.	Bulgaria	Mt. Goliam Perelik	41.6067	24.5742	[50]	2n=2x=18	sub. Hieracium cernuum Friv.*
Hieracium sparsum Friv.	Macedonia	Nidze Mts.	40.9801	21.8038	[83]	2n=2x=18	sub. Hieracium cernuum Friv.*
Hieracium speciosum Hornem.	-	-	-	-	[27]	2n=2x=18	Lund Botanic Garden (unknown origin)
Hieracium stelligerum Froel.	France	Le Pont d'Arc	44.3823	4.41651	[37]	2n=2x=18
Hieracium stelligerum Froel.	France	Le Pont d'Arc	44.3823	4.41651	[18]	2n=2x=18
Hieracium stelligerum Froel.	France	Jaujac	44.64	4.254	[23]	2n=2x=18
Hieracium stelligerum Froel.	France	Jaujac	44.64	4.254	[23]	2n=2x=18
Hieracium stelligerum Froel.	France	Thueyts	44.6708	4.2193	[23]	2n=2x=18
Hieracium stelligerum Froel.	France	Thueyts	44.67	4.21	[23]	2n=2x=18
Hieracium stelligerum Froel.	France	Thueyts	44.67	4.2106	[23]	2n=2x=18
Hieracium tomentosum L.	France	Col de Tende	43.1388	7.56583	[37]	2n=2x=18
Hieracium tomentosum L.	France	Col de Tende	44.1388	7.56583	[18]	2n=2x=18
Hieracium transylavanicum Heuff.	Romania	Hargita Mts.	46.1486	25.8494	[71]	2n=2x=18
Hieracium transylavanicum Heuff.	Romania	Apuseni Mts.	46.627	22.6619	[71]	2n=2x=18
Hieracium transylavanicum Heuff.	Romania	Hagimas Mts.	46.6692	25.8332	[71]	2n=2x=18
Hieracium transylavanicum Heuff.	Ukraine	Mt. Hoverla	48.1433	24.4824	[12]	2n=2x=18
Hieracium transylavanicum Heuff.	Romania	Rodnei Mts., Pietrosul	47.6513	24.6498	[12]	2n=2x=18
Hieracium transylavanicum Heuff.	Montenegro	Durmitor Mts.	43.1499	19.0944	[48]	2n=2x=18
Hieracium transylavanicum Heuff.	Bosnia Herzegovina	Prokošsko jezero lake	43.9602	17.7552	[50]	2n=2x=18
Hieracium transylavanicum Heuff.	Bosnia Herzegovina	Dragaš pass	41.9632	20.6494	[50]	2n=2x=18
Hieracium transylavanicum Heuff.	Croatia	Rude	45.7787	15.6834	[50]	2n=2x=18
Hieracium transylavanicum Heuff.	Romania	Valea Crăpăturii Gorge	45.5661	25.2644	[50]	2n=2x=18
Hieracium transylavanicum Heuff.	Slovenia	Mt. Donačka gora	46.2634	15.742	[50]	2n=2x=18
Hieracium transylavanicum Heuff.	Ukraine	Mt. Berlebashka	47.9369	24.3586	[37]	2n=2x=18
Hieracium transylavanicum Heuff.	Ukraine	Mt. Berlebashka	47.9619	24.3032	[18]	2n=2x=18
Hieracium transylavanicum Heuff.	Romania	Mt. Pietrosul Bogolin	47.3877	25.5363	[23]	2n=2x=18
Hieracium transylavanicum Heuff.	Romania	Băile Tuşnad	46.147	25.851	[23]	2n=2x=18
Hieracium transylavanicum Heuff.	Ukraine	Chornohora Mts.	48.161	24.5005	[116]	2n=2x=18
Hieracium transylavanicum Heuff.	Bulgaria	Kopren mountain hut (хижа Копрен)	43.3275	22.8613	[53]	2n=2x=18
Hieracium transylavanicum Heuff.	Montenegro	Durmitor Mts. Crno jezero Lake	43.1497	19.0944	[60]	2n=2x=18
Hieracium transylavanicum Heuff.	Montenegro	Bjelasica Mts. Biogradsko jezero Lake	42.8987	19.6072	[60]	2n=2x=18
Hieracium transylavanicum Heuff.	Serbia	Tara Mts. Mitrovac	43.9139	19.4244	[60]	2n=2x=18
Hieracium transylavanicum Heuff.	Bulgaria	Chiprovska Mts. Mt. Kopren	43.3356	22.8639	[60]	2n=2x=18
Hieracium transylavanicum Heuff.	Romania	Mehedinti Mts. Mt. Domugled	44.8819	22.4397	[60]	2n=2x=18
Hieracium transylavanicum Heuff.	Romania	Muntele Mare Mts. Mt. Buscat	46.5361	23.1689	[60]	2n=2x=18
Hieracium transylavanicum Heuff.	Romania	Hargita Mts. Mt. Ciceu	46.3924	25.6354	[60]	2n=2x=18
Hieracium transylavanicum Heuff.	Romania	Ceahlău Mts. Mt. Toaca	46.9958	25.9208	[60]	2n=2x=18
Hieracium transylavanicum Heuff.	-	-	-	-	[26]	2n=2x=18	Garden plant > no locality
Hieracium transylavanicum Heuff.	Ukraine	Luhy-Mt. Goverla (Hoverla)	58.0739	24.4483	[44]	2n=2x=18
Hieracium transylavanicum Heuff.	Ukraine	Kuzyi - Trybushany (4km W Dilove)	47.9393	24.1405	[44]	2n=2x=18
Hieracium transylavanicum Heuff.	Romania	Mt. Pietrosul Mare	47.65	24.65	[28]	2n=2x=18
Hieracium transylavanicum Heuff.	Montenegro	Durmitor Mts, Crno jezero Lake	43.1497	19.0944	[60]	2n=2x=18
Hieracium transylavanicum Heuff.	Montenegro	Bjelasica Mts, Biogradsko jezero Lake	42.8986	19.6072	[60]	2n=2x=18
Hieracium transylavanicum Heuff.	Serbia	Tara Mts, Mitrovac	43.9193	19.4244	[60]	2n=2x=18
Hieracium transylavanicum Heuff.	Bulgaria	Western Stara Planina Mts, Chiprovska Mts, Mt. Kopren	43.3356	22.8639	[60]	2n=2x=18
Hieracium transylavanicum Heuff.	Romania	Mehedinti Mts, Mt. Domugled	44.8819	22.4397	[60]	2n=2x=18
Hieracium transylavanicum Heuff.	Romania	Apuseni Mts, Muntele Mare Mts, Mt. Busca	46.5361	23.1689	[60]	2n=2x=18
Hieracium transylavanicum Heuff.	Romania	Hargita Mts, Mt. Ciceu	46.3925	25.9356	[60]	2n=2x=18
Hieracium transylavanicum Heuff.	Romania	Ceahlău Mts, Mt. Toaca	46.9958	25.9208	[60]	2n=2x=18
Hieracium transylavanicum Heuff.	-	-	-	-	[26]	2n=2x=18	cultivated sub H. rotundatum Kit. ex Schult.
Hieracium transylavanicum Heuff.	Bulgaria	Western Stara Planina Mt.*	43.2637	23.0071	[104]	2n=2x=18	*generic location! sub H. rotundatum Kit. ex Schult.
Hieracium umbellatum L.	Poland	Jantar	54.3333	19.0405	[37]	2n=2x=18
Hieracium umbellatum L.	Czech Republic	Praha-Troja	50.1217	14.4039	[37]	2n=2x=18
Hieracium umbellatum L.	Germany	Hörnum, Island of Sylt	54.7514	8.28555	[37]	2n=2x=18
Hieracium umbellatum L.	Czech Republic	Pusta vinice', Praha-Troja	50.1218	14.4039	[18]	2n=2x=18
Hieracium umbellatum L.	Ukraine	Mt. Pikui	48.8313	22.9958	[18]	2n=2x=18
Hieracium umbellatum L.	Slovakia	Prakovce zastávka	48.8168	20.8942	[17]	2n=2x=18
Hieracium umbellatum L.	Slovakia	Prakovce (Volovské vrchy Mts.)	48.815	20.9148	[28]	2n=2x=18
Hieracium umbellatum L.	Austria	Axams	47.2478	11.2768	[79]	2n=2x=18	subsp. brevifolioides Zahn
Hieracium umbellatum L.	Germany	Altomünster	48.3539	11.2245	[79]	2n=2x=18
Hieracium umbellatum L.	Germany	Burgruine Kallmünz	49.1636	11.9519	[79]	2n=2x=18
Hieracium umbellatum L.	Poland	Mogilany	49.9333	11.8667	[134]	2n=2x=18
Hieracium umbellatum L.	Finland	Kuivaniemi (Church)	65.5789	25.1877	[132]	2n=2x=18
Hieracium umbellatum L.	Finland	Valikangas (Pohjanmaa)	63.5295	24.088	[132]	2n=2x=18	sub H. laevigatum Willd./ aggr. H. umbellatum L.
Hieracium umbellatum L.	Sweden	Skellefteå	64.7194	21.0122	[23]	2n=2x=18
Hieracium umbellatum L.	Sweden	Gävle	60.6911	17.0839	[23]	2n=2x=18
Hieracium umbellatum L.	Cechia	Velké Žernoseky	50.5462	14.0536	[23]	2n=2x=18
Hieracium umbellatum L.	Cechia	Libochovany	50.5466	14.0499	[23]	2n=2x=18
Hieracium umbellatum L.	Slovakia	Prakovce	48.814	20.912	[23]	2n=2x=18
Hieracium umbellatum L.	Slovakia	Prakovce	48.815	20.912	[23]	2n=2x=18
Hieracium umbellatum L.	Slovakia	Hlohovec, Urbánok hill	48.4171	17.7895	[125]	2n=2x=18
Hieracium umbellatum L.	Norway	Snåsavatnet	64.2625	12.2706	[23]	2n=2x=18
Hieracium umbellatum L.	Cechia	Libochovany	50.5559	14.0404	[23]	2n=2x=18
Hieracium umbellatum L.	France	Col du Lautaret	45.0381	6.40424	[23]	2n=2x=18
Hieracium umbellatum L.	Bulgaria	Western Balkan Foothills region*	43.0222	23.1462	[104]	2n=2x=18	*generic locality
Hieracium umbellatum L.	Greece	Mt. Olympus, N foothills	40.1812	22.3403	[130]	2n=2x=18
Hieracium umbellatum L.	Germany	Macklengur, Darss (Amt Darß/Fischland?)	54.2391	12.2494	[118]	2n=2x=18
Hieracium umbellatum L.	Germany	Greifswald	54.1136	13.4384	[118]	2n=2x=18
Hieracium umbellatum L.	Sweden	Vitemölla Beach	55.7106	14.1995	[119]	2n=2x=18	3-4 conunts
Hieracium umbellatum L.	Sweden	Hagestad	55.3868	14.1461	[119]	2n=2x=18
Hieracium umbellatum L.	Sweden	Löderup	55.4072	14.1736	[119]	2n=2x=18
Hieracium umbellatum L.	Sweden	Norreborg	55.9138	12.7112	[119]	2n=2x=18
Hieracium umbellatum L.	Sweden	Hallands Väderö	56.4425	12.5618	[119]	2n=2x=18	2 different counts from the same island
Hieracium umbellatum L.	Sweden	Osby	56.3655	14.0023	[119]	2n=2x=18
Hieracium umbellatum L.	Sweden	Vårhallarna (Norra Infartsvägen Parking)	55.5791	14.3318	[119]	2n=2x=18
Hieracium umbellatum L.	Sweden	Brantevik	55.5117	14.3484	[119]	2n=2x=18
Hieracium umbellatum L.	Sweden	Maglarp (near the shore)	55.3714	13.0742	[119]	2n=2x=18
Hieracium umbellatum L.	Sweden	Skåne*	56.0295	13.6372	[119]	2n=2x=18
Hieracium umbellatum L.	Finland	*	-	-	[120]	2n=2x=18	*generic locality
Hieracium umbellatum L.	Finland	*	-	-	[121]	2n=2x=18	*generic locality
Hieracium umbellatum L.	England	King Harry Ferry	50.2169	-5.02881	[128]	2n=2x=18
Hieracium umbellatum L.	Hungary	Hajdúbagos*	47.4022	21.6896	[117]	2n=2x=18		*generic locality
Hieracium umbellatum L.	Norway	Nøtterøy	59.1801	10.4563	[124]	2n=2x=18
Hieracium umbellatum L.	Germany	Schleswig-Holstein*	54.278	8.87416	[118]	2n=2x=18	record in https://chromosomes.senckenberg.de/	*generic locality
Hieracium umbellatum L.	Belarus	Wilejka (Poland? or Belarus!)	54.4994	26.956	[126]	2n=2x=18
Hieracium umbellatum L.	Poland	Białowieża forest	52.6976	23.8053	[126]	2n=2x=18
Hieracium umbellatum L.	Poland	Brzeźno, Gdansk	54.4166	18.6156	[126]	2n=2x=18
Hieracium umbellatum L.	Poland	Łeba (Wydma Łącka?)	54.7482	17.4323	[126]	2n=2x=18
Hieracium umbellatum L.	Slovakia	Devínska Kobyla	48.1891	16.9929	[129]	2n=2x=18
Hieracium umbellatum L.	Slovakia	Devínska Kobyla	48.1891	16.9929	[129]	2n=2x=18	sub. H. sabaudum L. (to be inlcuded in H. umbellatum..)
Hieracium umbellatum L.	Netherlands	L'Aia (Den Haag)	52.1075	4.31879	[131]	2n=2x=18
Hieracium umbellatum L.	Sweden	near Stockholm*	59.3143	17.9779	[24]	2n=2x=18	*generic locality
Hieracium umbellatum L.	Netherlands	Schiermonnikoog	53.4777	6.15833	[123]	2n=2x=18
Hieracium umbellatum L.	Netherlands	Boschplaat, Terschelling	53.428	5.46705	[122]	2n=2x=18
Hieracium umbellatum L.	Netherlands	Hollum, Ameland	53.4372	5.64035	[127]	2n=2x=18
Hieracium umbellatum L.	Netherlands	Oostvoorne, Heveringseweg (?)	51.904	4.09649	[127]	2n=2x=18
Hieracium umbellatum L.	U.S.A	Lake co., Mont. (Lake County Montana)*	-	-	[139]	2n=2x=18	sub. H. canadense Michx.
Hieracium umbellatum L.	Slovakia	Považský Inovec	48.5984	17.9186	[133]	2n=2x=18	(just the abstract seen)
Hieracium umbellatum L.	Turkey	Ayder Yaylası Yolu, Çamlıhemşin/Rize (?)	40.9984	41.0537	[135]	2n=2x=18
Hieracium umbellatum L.	Turkey	Taşkıran (?)	40.6786	40.2571	[135]	2n=2x=18	generic locality
Hieracium umbellatum L.	Polonia	Buków	49.9505	19.8333	[134]	2n=2x=18	! Sub Hieracium laurinum Arvet-Touvet; Hieracium vasconicum subsp. laureolum (Arv.-Touv.) Greuter
Hieracium umbellatum L.	Ukraine	Mt. Dogyas'ka	48.3	24.1667	[28]	2n=2x=18	sub Hieracium hryniaviense Woł. (?Hieracium raddeanum Zahn subsp. hryniaviense (Woł.) Greuter)
Hieracium umbellatum L.	Ukraine	Mt. Gereseska (Svydovets Mts.*)	48.2569	24.1688	[44]	2n=2x=18	sub H. conicum Arv.-Touv.generic locality
Hieracium umbellatum L.	Ukraine	Mt. Pip Ivan	48.0456	24.6327	[44]	2n=2x=18	sub H. conicum Arv.-Touv.generic locality
Hieracium hryniaviense Woł.	Ukraine	Mt. Dogyas'ka	48.3	24.1667	[28]	2n=2x=18	to be included in H. umbellatum?! Hieracium raddeanum Zahn subsp. hryniaviense (Woł.) Greuter
Hieracium valdepilosum Vill.	Austria	W Baad 2000-2050 m	47.2998	10.0768	[78]	2n=2x=18	! subsp. subsinuatum (Nägeli & Peter) Zahn
Hieracium virgaurea Coss.	Italy	Mt. Amiata	42.8833	11.6167	[61]	2n=2x=18	Hieracium racemosum Waldst. & Kit. ex Willd. subsp. virgaurea (Coss.) Zahn
Hieracium virgicaule Nägeli & Peter	-	-	-	-	[141]	2n=2x=18	cfr. H. umbellatum! Cited in Mraz & Paule 2006
Hieracium vranceae Mráz	Romania	Piatra Ciutei	45.9442	26.5886	[35]	2n=2x=18
Hieracium vranceae Mráz	Romania	Cheile Tișiței	45.9404	26.5852	[35]	2n=2x=18
Hieracium vranceae Mráz	Bulgaria	Rhodopes Mts.*	-	-	[105]	2n=2x=18	*generic locality ! H. sp. ? sect. Glauciformia (Freyn) Zahn
